# Supplementary material for: Glial expression of Drosophila UBE3A causes spontaneous seizures that can be modulated by 5-HT signaling
Source: Neurobiol Dis. Author manuscript; Available in PMC 2024 Dec 24. (PMC11668239; doi:10.1016/j.nbd.2024.106651)
Supplement: 6 [file NIHMS2022323-supplement-6.xlsx]

## Sheet: Sheet1
Figure	Panel	Comparison	Test		Value	Corrected Value
1	A	repo > dube3a vs repo > w1118	Kaplan Meyer Log Rank		4.2188e-15	4.2188e-15
		nsyb > dube3a vs nsyb > w1118	Kaplan Meyer Log Rank		0	0
		repo > dube3a vs nsyb>dube3a	Kaplan Meyer Log Rank		0	0
		repo>w1118 vs nsyb w1118	Kaplan Meyer Log Rank		0.73855	0.73855
1	D, Ave Speed	dataset	Kruskal Wallis ANOVA		9.9297e-28	9.9297e-28
		repo> dube3a vs repo> w1118	rank-sum post hoc		6.7207e-20	4.03242e-19
		nsyb > dube3a vs nsyb > w1118	rank-sum post hoc		0.00058493	0.00350958
		repo> dube3a vs nsyb>dube3a	rank-sum post hoc		5.5753e-06	3.34518e-05
		repo>w1118 vs nsyb w1118	rank-sum post hoc		6.5965e-07	3.9579e-06
	D, Active Time	dataset	Kruskal Wallis ANOVA		2.41844e-18	2.41844e-18
		repo> dube3a vs repo> w1118	rank-sum post hoc		2.3032e-16	1.38192e-15
		nsyb > dube3a vs nsyb > w1118	rank-sum post hoc		0.0257	0.1542
		repo> dube3a vs nsyb>dube3a	rank-sum post hoc		0.008	0.048
		repo>w1118 vs nsyb w1118	rank-sum post hoc		0.0001152	0.0006912
	D, Distance	dataset	Kruskal Wallis ANOVA		7.27704e-25	7.27704e-25
		repo> dube3a vs repo> w1118	rank-sum post hoc		2.429e-19	1.4574e-18
		nsyb > dube3a vs nsyb > w1118	rank-sum post hoc		0.00068251	0.00409506
		repo> dube3a vs nsyb>dube3a	rank-sum post hoc		0.00033382	0.00200292
		repo>w1118 vs nsyb w1118	rank-sum post hoc		3.5539e-06	2.13234e-05
	D, Path Linearity	dataset	Kruskal Wallis ANOVA		7.14877e-20	4.28926e-19
		repo> dube3a vs repo> w1118	rank-sum post hoc		1.1499e-18	6.8994e-18
		nsyb > dube3a vs nsyb > w1118	rank-sum post hoc		0.00054117	0.00324702
		repo> dube3a vs nsyb>dube3a	rank-sum post hoc		7.496e-05	0.00044976
		repo>w1118 vs nsyb w1118	rank-sum post hoc		0.5473	3.2838
2	C, Time in Center	dataset	Kruskal Wallis ANOVA		6.52724e-09	6.52724e-09
		repo> w1118 BL vs HT	rank-sum post hoc		0.0207	0.0621
		repo>dube3a BL vs HT	rank-sum post hoc		2.4857e-07	7.4571e-07
		nsyb>w1118 BL vs HT	rank-sum post hoc		0.068	0.204
		nsyb>dube3a BL vs HT	rank-sum post hoc		0.7335	2.2005
	C, HighVelEvents	dataset	Kruskal Wallis ANOVA		1.1374e-05	1.1374e-05
		repo> w1118 BL vs HT	rank-sum post hoc		0.239	0.717
		repo>dube3a BL vs HT	rank-sum post hoc		0.002	0.006
		nsyb>w1118 BL vs HT	rank-sum post hoc		0.8164	2.4492
		nsyb>dube3a BL vs HT	rank-sum post hoc		0.8786	2.6358
	C, Active Time	dataset	Kruskal Wallis ANOVA		1.85588e-42	1.85588e-42
		repo> w1118 BL vs HT	rank-sum post hoc		0.008	0.024
		repo>dube3a BL vs HT	rank-sum post hoc		0.0137	0.0411
		nsyb>w1118 BL vs HT	rank-sum post hoc		0.0363	0.1089
		nsyb>dube3a BL vs HT	rank-sum post hoc		0.00053532	0.00160596
3	C	dataset	Kruskal Wallis ANOVA		5.22161e-31	5.22161e-31
		repo>w1118 BL vs repo>dube3a BL	rank-sum post hoc		9.4688e-08	5.68128e-07
		repo>w1118 HT vs repo>dube3a HT	rank-sum post hoc		3.9449e-20	2.36694e-19
		repo>w1118 BL vs repo>w1118 HT	rank-sum post hoc		0.0552	0.3312
		repo>dube3a BL vs repo>dube3a HT	rank-sum post hoc		8.7588e-08	5.25528e-07
		nsyb>w1118 BL vs nsyb>dube3a BL	rank-sum post hoc		0.00035319	0.00211914
		nsyb>w1118 HT vs nsyb>dube3a HT	rank-sum post hoc		0.0296	0.1776
		nsyb>w1118 BL vs nsyb>w1118 HT	rank-sum post hoc		0.0096	0.0576
		nsyb>dube3a BL vs nsyb>dube3a HT	rank-sum post hoc		0.4519	2.7114
3	D	repo>w1118 vs repo>dube3a	log-rank		0	0
		nsyb>w1118 vs nsyb>dube3a	log-rank		0.0020727	0.0020727
		nsyb>w1118 vs repo>w1118	log-rank		0.8941	0.8941
		nsyb>dube3a vs repo>dube3a	log-rank		3.4321e-12	3.4321e-12
3	E, Posture Loss	repo>w1118 vs repo>dube3a	fisher exact		2.88e-24	2.88e-24
		nsyb>w1118 vs nsyb>dube3a	fisher exact		0.00043398	0.00043398
	E, % Convulsion	repo>w1118 vs repo>dube3a	fisher exact		2.5523e-20	2.5523e-20
		nsyb>w1118 vs nsyb>dube3a	fisher exact		0.0017	0.0017
4	F	dataset	Kruskal Wallis ANOVA		5.7251e-07	5.7251e-07
		repo>dube3a vs repo>w1118	rank-sum post hoc		5.4935e-06	1.64805e-05
		nsyb>dube3a vs nsyb>w1118	rank-sum post hoc		0.2115	0.6345
		repo>dube3a vs nsyb>dube3a	rank-sum post hoc		5.0137e-05	0.000150411
		repo>w1118 vs nsyb>w1118	rank-sum post hoc		0.0012	0.0036
	G	dataset	Kruskal Wallis ANOVA		9.1118e-09	2.73354e-08
		repo>dube3a vs repo>w1118	rank-sum post hoc		4.1151e-06	1.23453e-05
		nsyb>dube3a vs nsyb>w1118	rank-sum post hoc		0.0613	0.1839
		repo>dube3a vs nsyb>dube3a	rank-sum post hoc		5.7971e-05	0.000173913
		repo>w1118 vs nsyb>w1118	rank-sum post hoc		0.5259	1.5777
5
	B	dataset	Kruskal Wallis ANOVA
		repo>dube3a vs VTX 40	rank-sum post hoc		1.9868e-05	7.9472e-05
		repo>dube3a vs VTX 400	rank-sum post hoc		0.00036529	0.00146116
		repo>dube3a vs KET 40	rank-sum post hoc		4.2264e-07	1.69056e-06
		repo>dube3a vs KET 400	rank-sum post hoc		0.00049294	0.00197176
	C	dataset	Kruskal Wallis ANOVA		5.9125e-05
		repo>dube3a vs VTX 40	rank-sum post hoc		0.0351	0.1404
		repo>dube3a vs VTX 400	rank-sum post hoc		0.8599	3.4396
		repo>dube3a vs KET 40	rank-sum post hoc		0.024	0.096
		repo>dube3a vs KET 400	rank-sum post hoc		0.0013	0.0052
	E	dataset	Kruskal Wallis ANOVA		0.0241
		repo>dube3a vs VTX 40	rank-sum post hoc		0.1894	0.1894
		repo>dube3a vs VTX 400	rank-sum post hoc		0.0426	0.0426
		repo>dube3a vs KET 40	rank-sum post hoc		0.00028462	0.00028462
		repo>dube3a vs KET 400	rank-sum post hoc		0.00090974	0.00090974
	F	dataset	Kruskal Wallis ANOVA		3.1611e-06
		repo>dube3a vs VTX 40	rank-sum post hoc		0.9123	0.9123
		repo>dube3a vs VTX 400	rank-sum post hoc		0.0354	0.0354
		repo>dube3a vs KET 40	rank-sum post hoc		0.0011	0.0011
		repo>dube3a vs KET 400	rank-sum post hoc		0.0211	0.0211
S1		dataset	Pearson Correlation Coefficient		0.33	0.33
S2		repo>dube3a vs VTX 40	rank-sum post hoc		0.0017	0.0051
		repo>dube3a vs VTX 400	rank-sum post hoc		0.0128	0.0384
		repo>dube3a vs KET 40	rank-sum post hoc		0.006	0.018
		repo>dube3a vs KET 400	rank-sum post hoc		0.5752	1.7256
